# Supplementary material for: Follow-Up Genotoxic Study: Chromosome Damage Two and Six Years after Exposure to the Prestige Oil Spill
Source: PLoS One. 2015 Jul 29;10(7):e0132413. doi: 10.1371/journal.pone.0132413 (PMC4519162; doi:10.1371/journal.pone.0132413)
Supplement: S1 Table — (XLS) [file pone.0132413.s001.xls]

## Sheet: E comuns G i K
		Previous P-2y study (2 years after oil exposure)							Follow-up P-6y study (6 years after oil exposure)
Exposed individuals	Karyotype	Metaphases analyzed	Chromosomal lesions	Type of chromosomal lesions	Metaphases karyotyped	Structural chromosome alterations	Bacanced structural chromosome alterations	Unbalanced structural chromosome alteration	Metaphases analyzed	Chromosomal lesions	Type of chromosomal lesions	Metaphases karyotyped	Structural chromosome alterations	Bacanced structural chromosome alterations	Unbalanced structural chromosome alteration
E1	46,XX	101	1	ctg2q31	28	6		mar,del(1)(q11)+ace; mar,mar,mar,mar	102	1	chtg2q33	25	3		del(18)(p11.2),mar; del(X)(q13)
E2	46,XX	100	0		27	5	t(13;13)(q10;q10); t(X;6)(p11.3;q23),	del(6)(q23); mar; del(11)(q23)	100	1	chsbXq22	26	3		der(16)t(16;?); del(16)(p13.1);mar
E3	46,XX	100	0		26	4		mar; der(X)t(X;5)(p11.2;p15.2);mar,mar	101	2	chtg12p13.1; chtg11p15	27	0
E4	46,XX	111	1	csb10p12	25	0			101	6	chsbXp22.3, chtg14q22; chtg2q32, chtg9q32; chsg17q21; chsbXq22	25	2		del(7)(p15),mar
E5	46,XX	100	0		26	1	t(12;18)(q12;q11.2)		101	3	chsg6q21; chtg5q31; chtg7q22	25	0
E6	46,XX	104	0		27	2	t(1;6)(p32;q26);	del(3)(q12)	102	1	chtg2q21	30	1		r(17)
E7	46,XX	101	0		27	0			105	6	chtg3p21; chtg2q31; chtg10q24; chsb9q13; chsg10q22; chsg6p21.2	28	8		r(16); der(17)t(17;?); del(18)(p1.12); mar1,mar2,mar3, mar4,mar5
E8	46,XX	100	0		26	1		del(X)(p11.3)	103	0		27	0
E9	46,XX	100	1	ctb10q24	25	1		mar	105	6	chtg3q24; chsb4q24; chsg1p32; chsg4q34; chtb2p11.2; chsbXq24	30	3		del(1)(q32),mar; del(9)(q21)
E10	46,XY	105	0		25	1		der(7;?)(p15;?)	105	0		32	1		del(15)(q15),ace
E11	46,XX	117	2	ctb10q26; ctg2q32	29	21		mar,mar,mar,mar, mar; ace,ace; mar; ace,ace,ace; r; ace,ace; ace,ace,ace; ace, ace, ace; ace	108	1	chtg17q21	27	1		del Xp,ace
E12	46,XY	100	0	...	25	4		r; der(10)t(10;14)(p25;q11.2); mar,mar	105	0		26	1		del(19)(p13.2)
E13	46,XY	100	1	csg17q21	25	1		del(1)(p21)+ace	105	4	chtg15q22; chtg11q23; chtg3q26.3; chsg4q31	27	3		del(19)(p13), del(18)(q21)+ace; del(2)(q34)
E14	46,XY	102	0		26	3		del(X)(q24)+ace,mar,mar	105	3	chtg5q13; chsb3q28, chsg2q24	26	0
E15	46,XY	100	0		27	3	t(1;3)(p12;p12)	tdic(17;?)(q25;?),mar	104	1	chsb8q24.2	31	1	t(1,15)(1p36;15p1.1)
E16	46,XY	100	0		26	2		ace; mar	105	0		31	1		tdic
E17	46,XY	100	0		27	3		der(1)t(1;13)(p34.1;q22); del(6)(p22); mar	105	1	chsg2q21	29	0
E18	46,XY	111	1	csg11q22	25	1		tdic(5;7)(q13;p15)	105	4	chsg1q21, chtg17q21; chsg1p36.2; chsb15q14	28	0
E19	46,XX	111	4	ctg9q22; csb13q13; csb10q23, csb18q23	25	4		ace,ace,ace,ace	104	1	chsg1q32	25	3		del(8)(q21); der(9)t(9;17),mar
E20	46,XY	101	0		25	3		mar,mar; del(6)(q13)	103	4	chtg5q21; chtg17q21; chsg1p34, chtg17q21	27	1		del(14)(q24),ace
E21	46,XX	100	2	csb10p11.2; csb9q34	28	0			105	0		28	1		mar
E22	46,XX	115	0		26	1		tdic(11;8)(p15;p23)	101	1	chsbCq	41	4		der(2)t(X;2)(q27;q23); del(18)(p11.2); del(4)(q12); del(7)(p12)+ace
E23	46,XX	100	0		25	4	t(X;9)(p22.1;p23);	del(14)(q24),ace,ace	105	3	chtg4q15; chsb17q22, chsg6p21.2	34	0
E24	46,XX	105	0		25	1		del(X)(q24)	104	2	chsg6p21.3, chtg7q22	29	1		del(17)(p11.2)
E25	46,XX	105	1	ctg4q25	29	7	t(13;15)(q10;q10);	ace; tdic(2;12)(p14;q24.2)+ace; del(8)(p22); ace; r(18); del(17)(q22)	104	6	chsb15q25; chsb1p13, chtg2q31; chsbDq; chsbXq25; chsb1q24	26	0
E26	46,XX	104	1	ctg4q33	25	2	t(X;3)(q21;q26)	del(1)(q11.1);	100	0		25	1		del(4)(q26),ace
E27	46,XX	100	2	ctb7q11.2; ctb5q32	25	6		ace; der(4)t(4;16)(q13;p13.3); mar,mar, mar,mar	103	2	chtg2p14; chsbCpter	27	2		mar; der(7)t(7;14)(p15;q13)
E28	46,XX	112	0		26	1		mar	101	3	chtg6p11.2, chtg6q21; chsb12p13	25	0
E29	46,XX	100	6	csg3q26.3; ctg3p21, ctg3p25, csg4q33, csb12q23; csb3p12	26	1		ace	104	4	chtg16q22; chsg17q2); chsb7q32; chtb16q23	25	4		der(3)t(3;?); del(19)(p13.1); ace,mar
E30	46,XY	101	0		27	0			103	3	chtg3q21; chsg14q24; chsg14q24	26	1		del(16)(q23)
E31	46,XX	103	0		26	0			100	2	chtg10q22; chtg8q22	32	4		del(8)(p12); del(X)(q24),mar; tdic(X;?)
E32	46,XX	103	0		25	3		der(10)t(7;10); r,r	100	5	chsgCq; chtg12q24.1; chtg8q22; chtgCq; chsgBq	25	2		tdic,tdic
E33	46,XX	112	0		30	1		mar	102	1	chsb2q13	27	4		del(2)(q35);mar; del(1)(q41),mar
E34	46,XX	100	1	csg3q27	31	1	t(3;11)(p25;q23)		104	3	chtg1p22; chsb18q21.2; chtg5q31	31	1		del(11)(q13),ace
E35	46,XX	101	0		25	4		tdic(12;15)(q13:q24)+ace; del(14)(q24), der(17)t(14;17)(q24;q12); mar	100	3	chtg10q11.2; chsg3p22; chtg9q22	29	7		del(17)(p11.2); tdic(7;8)(p21;q21.1), der(19)t(19;8)(p13.2;q21.1), del(9)(q22),del(2)(q21)+ace,mar; del(11)(p13)+ace
E36	46,XY	106	2	csb16q, csb18q	26	1		del(7)(p15)	102	2	chtg17q21, chtg9q22	28	1		mar
E37	46,XX, inv(9)(p11q21)	104	1	ctbXq21.1	26	1		mar	105	3	chtb1p31; chsb2q34; chtg8q24.1	34	8		del(16)(p13.1); mar; mar;del(6)(q24); der(6)t(6;?),mar,mar; der(2)(t(2;2)
E38	46,XX	100	2	ctb3q27; ctb14q12	29	0			103	1	chtb8q21.2	25	0
E39	46,XX	100	3	ctg10q22; ctb8p23; csbXq28	26	5		mar, mar, mar; mar; mar	103	0		34	2		del(1)(q12); ace
E40	46,XX	100	0		27	2		ace, ace	103	2	chsb20p11.2; chtg13q32	33	4		ace; mar; del(2)(q35); del(6)(p21.1)
E41	46,XX	105	0		27	1		del(7)(q33)	100	1	chsb3q26.3	30	0
E42	46,XY	107	0		29	2		del(9)(q32); der(8)t(2;8)(q21;p22) +ace	102	1	chtg4p15.2	34	1		del(5)(q12)
E43	46,XX	101	1	ctb9q22,	26	5		mar; r(21),ace,ace; add(9)(p+)	100	2	chsb6q22; chtg14q24	27	2		2xmar1
E44	46,XX	111	1	ctg6p21	28	1		tdic(2;18)(q36;q23) +ace	102	0		27	2		del(5)(p15.1); del(4)(p14)+ace
E45	46,XX	110	0		27	0			100	1	chtg6q21	25	4		del(17)(p11.2); del(10)(p11.2),mar,mar
E46	46,XX	100	2	ctg15q25; csg2q21	26	2		r(20); mar	110	2	chtg5q31; chtg2p23	28	3		mar; der(1)t(1;20);der(2)t(1,2)
E47	46,XX	100	1	ctb10q24	27	5		der(9;?), der(18)t(10;18),mar; der((13)t13;20)(q32;q12); del(2)(q12)+ace	102	2	chtg9q22; chtg4q21	25	2		mar; del(10)(p13)
E48	46,XX	105	3	csb6q27; csb21q22; csb18q11.2	27	2		mar; del(18)(q11.2)+ace	100	7	chsb13q21, chsg3p14; chtg3q27; chsg13q14; chsg13q22; chsb3q27; chtg2q23	32	0
E49	46,XY	100	1	csb1p32	27	0			102	0		33	1		tdic(12;?)
E50	46,XX	100	1	ctg2q21	27	0			100	3	chtg9q22; chtg1q22; chtg3q25	25	0
E51	46,XY	114	1	ctg4p15.2	25	0			101	2	chtg1q32, chtg16q21	30	5		del(12)(p12); del(2)(q32); del(9)(q13); del(18)(p11.2); r(3)
E52	46,XY	104	0		26	0			101	0		29	0
		5392	43		1377	125			5346	112		1481	99
