# Supplementary material for: Follow-Up Genotoxic Study: Chromosome Damage Two and Six Years after Exposure to the Prestige Oil Spill
Source: PLoS One. 2015 Jul 29;10(7):e0132413. doi: 10.1371/journal.pone.0132413 (PMC4519162; doi:10.1371/journal.pone.0132413)
Supplement: S2 Table — (XLS) [file pone.0132413.s002.xls]

## Sheet: NE comuns
		Previous P-2y study (2 years after oil exposure)							Follow-up P-6y study (6 years after oil exposure)
Non-exposed Individual	Karyotype	Metaphases analyzed	Chromosomal lesions	Type of chromosomal lesions	Metaphases karyotyped	Structural chromosome alterations	Balanced structural chromosome alteration	Unbalanced structural chromosome alteration	Metaphases analyzed	Chromosomal lesions	Type of chromosomal lesions	Metaphases karyotyped	Structural chromosome alterations	Balanced structural chromosome alteration	Unbalanced structural chromosome alteration							N
NE1	46,XX	108	2	ctg10q24; ctg1p34.2	25	0		···	101	1	chtg6q21	27	0
NE2	46,XX	105	0		27	2		del(X),mar	104	0		49	1		der(18)t(17;18)(q21;q21)+ del(17)(q21)
NE3	46,XX	102	2	csb14q32; csg5q31	26	0		···	104	4	chtg1q21; chtb4q33; chsg1p35; chtg5q22	27	1		del(9)(q13)
NE4	46,XX	106	0		25	2	t(7;14)(q36;q13)	tdic(3;5)(p11;p14)+ ace	104	3	chtg4p15.2; chsb1p31; chsb2q12	26	2		ace, mar
NE5	46,XX	107	3	ctb(6p25 and 6q26); csg8p22	28	0			103	1	chtg2q23	26	0
NE6	46,XX	102	0		26	0			101	0		26	0
NE7	46,XX	100	1	ctb1q25	27	0			104	1	chsg2q34	29	2		del(17)(p112); del(4)(q12)
NE8	46,XX	105	3	csbXp22.3, ctb14q23; ctg12q22	30	2		mar; del(11)(q13)	103	1	chtg10q22	26	3		del(17)(p11.2);mar,mar
NE9	46,XX	100	0		25	1	t(3;8)(q27;q13)		103	0		28	4		mar; tdic(X;7)(q22;7p15);mar; del(11)(q13)
NE10	46,XX	105	0		27	1	t(X;20)(q13;q13.1)		100	0		27	1		r(17)
NE11	46,XX	107	0		26	0			100	9	chtg, chsb;chsg, chsb;chsb; chtg;chtg; chtg;chtg	26	1		del(12)(p13)
NE12	46,XY	110	0		33	1		mar	104	2	chsg;chtg	28	0
NE13	46,XX	130	0		26	0			109	7	chsb9p13; chsb1q23; chtb11q12; chtgXq24, chtg1q24; chsb8q24.2; chsg14q24	27	1		del(2)(q?)
NE14	46,XX	101	1	csg6p21.3	25	1		del(1)(q21)	105	3	chtg2q23; chsg5q31, chsg3q21	31	5		mar; del(9)(q13); ace,ace;del(18)(q21.3)
NE15	46,XX	111	1	csb4q33	27	0			105	16	chtg,chsg, chtg;chtg; chtg,chtg; chsg,chsb; chtg,chsg, chsg;chsg; chtb;chsg, chsg,chsg	26	2		del(7)(q32);mar
NE16	46,XX	103	0		25	0			105	1	chsg	25	3		mar,mar;der(X)t(X;10)
NE17	46,XY	100	3	csb15q26; ctg5q23, ctg11q13	34	0			105	9	chtg2q21, chtg3q23; chsg6p21.2; chsb6p12, chtb8q24.1; chsg6p21.2; chtg2q31; chtg9q32; chtg1q32	25	0
NE18	46,XX	100	2	ctg3p14; ctg1p31	34	0			105	2	chtg3q24; chsb2p11.2	26	1		del(11)(q22)
NE19	46,XX	106	1	ctg1q11	28	0			105	4	chtg3q21; chsg7q36; chtg16q21; chtg1q24	27	2		del(18)(p112); del(4)(p16)
NE20	46,XX	104	1	ctb1q24	26	1		del(9)(q13)	100	0		27	0
NE21	46,XX	110	3	ctb2q22; csb1q31; csg7q36	28	0			105	0		27	4		der(13)t(10;13)(q11.2;p11.2)+del(10)(q11.2); del(16)(q22); mar; del(16)(q23)
NE22	46,XX	108	1	ctg1q21	25	2	t(3;7)(q29;q22)	der(3)t(3;11)(q13;p11.2), +del(3)(q13)+ace3q+ace11p;	105	3	chtg4q31.3; chtg2q33; chtg1p22	27	1		del(11)(q24ter)
NE23	46,XX	108	2	csb8p23; ctg8q22	26	0			105	3	chtg16q22; chsb5q31; chsb2p16	41	9		ace;mar1, 2xmar2; mar,mar; der(22)t(22;?)(q13;?); del(5q11.2),ring
		2438	26		629	13			2385	70		654	43
